# Supplementary material for: Tapering towards drug-free remission in rheumatoid arthritis: assessment of clinical outcomes and drug savings
Source: Rheumatol Adv Pract. 2025 Oct 24;9(4):rkaf124. doi: 10.1093/rap/rkaf124 (PMC12624437; doi:10.1093/rap/rkaf124)
Supplement: rkaf124_Supplementary_Data [file rkaf124_supplementary_data.zip]

Archive with 1 entries (1 files):
- 25-141 Supplementary material.docx
